# Supplementary material for: Molecular Structure and Variation Characteristics of the Plastomes from Six Malus baccata (L.) Borkh. Individuals and Comparative Genomic Analysis with Other Malus Species
Source: Biomolecules. 2023 Jun 8;13(6):962. doi: 10.3390/biom13060962 (PMC10296354; doi:10.3390/biom13060962)
Supplement: Supplementary file 1 [file biomolecules-13-00962-s001.zip]

Archive with 1 entries (1 files):
- biomolecules-2376563-supplementary.pdf
